# Supplementary material for: ﻿Three nodulose-spored Inocybe (Agaricales, Basidiomycota) species discovered from Motuo, Southwest China
Source: MycoKeys. 2025 Sep 11;122:99–121. doi: 10.3897/mycokeys.122.163942 (PMC12447083; doi:10.3897/mycokeys.122.163942)
Supplement: XML Treatment for Inocybe flavitomentosa [file mycokeys.122.163942-treatment1.xml]

<!DOCTYPE tp:taxon-treatment
  PUBLIC "-//TaxonX//DTD Taxonomic Treatment Publishing DTD v0 20100105//EN" "tax-treatment-NSO.dtd">
<tp:taxon-treatment xmlns:tp="http://www.plazi.org/taxpub"><tp:treatment-meta><kwd-group><label>Taxon classification</label><kwd>
                <named-content content-type="kingdom">Fungi</named-content>
              </kwd><kwd>
                <named-content content-type="order">Agaricales</named-content>
              </kwd><kwd>
                <named-content content-type="family">Inocybaceae</named-content>
              </kwd></kwd-group><mixed-citation publication-type="journal"><person-group><name><surname>Zhu</surname><given-names>An-Hong</given-names></name><name><surname>Xu</surname><given-names>Yan-Ru</given-names></name><name><surname>Ma</surname><given-names>Hai-Xia</given-names></name><name><surname>Yu</surname><given-names>Wen-Jie</given-names></name></person-group><article-title>﻿Three nodulose-spored <italic><tp:taxon-name><tp:taxon-name-part taxon-name-part-type="genus" reg="Inocybe">Inocybe</tp:taxon-name-part></tp:taxon-name></italic> (<tp:taxon-name><tp:taxon-name-part taxon-name-part-type="order">Agaricales</tp:taxon-name-part></tp:taxon-name>, <tp:taxon-name><tp:taxon-name-part taxon-name-part-type="phylum">Basidiomycota</tp:taxon-name-part></tp:taxon-name>) species discovered from Motuo, Southwest China</article-title><source>MycoKeys</source><day>11</day><month>09</month><year>2025</year><volume>122</volume><fpage>99</fpage><lpage>121</lpage><pub-id pub-id-type="doi">10.3897/mycokeys.122.163942</pub-id></mixed-citation></tp:treatment-meta><tp:nomenclature><label>﻿</label><tp:taxon-name><object-id xmlns:xlink="http://www.w3.org/1999/xlink" content-type="arpha" xlink:type="simple">77554266-9CC0-521F-8196-4D750A7001C1</object-id>
              <tp:taxon-name-part taxon-name-part-type="genus" reg="Inocybe">Inocybe</tp:taxon-name-part>
              <tp:taxon-name-part taxon-name-part-type="species" reg="flavitomentosa">flavitomentosa</tp:taxon-name-part>
              <object-id xmlns:xlink="http://www.w3.org/1999/xlink" content-type="mycobank" xlink:type="simple">859831</object-id>
            </tp:taxon-name><tp:taxon-authority>A.H. Zhu, W.J. Yu, Hai X. Ma &amp; X. Chen</tp:taxon-authority><tp:taxon-status xmlns:xlink="http://www.w3.org/1999/xlink" xlink:type="simple">sp. nov.</tp:taxon-status><xref ref-type="fig" rid="F2">Figs 2</xref><xref ref-type="fig" rid="F3">, 3</xref></tp:nomenclature><tp:treatment-sec sec-type="etymology" id="SECID0EPGBI"><title>Etymology.</title><p>Refer to the distinctive yellow and densely hairy (tomentose) surface of the mushroom’s pileus.</p></tp:treatment-sec><tp:treatment-sec sec-type="Holotype" id="SECID0EUGBI"><title>Holotype.</title><p>China • Xizang Autonomous Region: Linzhi City, Motuo County, in soil under tropical forest, alt. 1100 m, 21 July 2023, Hai X. Ma, <abbrev xmlns:xlink="http://www.w3.org/1999/xlink" xlink:title="Fungarium of the Institute of Tropical Bioscience and Biotechnology, Chinese Academy of Tropical Agricultural Sciences" id="ABBRID0E1GBI" xlink:type="simple">FCATAS</abbrev> 9422 (XZ395). GenBank accession numbers: <abbrev xmlns:xlink="http://www.w3.org/1999/xlink" xlink:title="Internal transcribed spacer" id="ABBRID0E5GBI" xlink:type="simple">ITS</abbrev> (<ext-link xmlns:xlink="http://www.w3.org/1999/xlink" xlink:href="PV823515" ext-link-type="gen" xlink:type="simple">PV823515</ext-link>); <abbrev xmlns:xlink="http://www.w3.org/1999/xlink" xlink:title="nuclear large subunit ribosomal" id="ABBRID0EHHBI" xlink:type="simple">LSU</abbrev> (<ext-link xmlns:xlink="http://www.w3.org/1999/xlink" xlink:href="PV833587" ext-link-type="gen" xlink:type="simple">PV833587</ext-link>); <abbrev xmlns:xlink="http://www.w3.org/1999/xlink" xlink:title="second largest subunit of RNA polymerase II" id="ABBRID0EQHBI" xlink:type="simple">RPB2</abbrev> (<ext-link xmlns:xlink="http://www.w3.org/1999/xlink" xlink:href="PV845799" ext-link-type="gen" xlink:type="simple">PV845799</ext-link>).</p><fig id="F2" position="float" orientation="portrait"><object-id xmlns:xlink="http://www.w3.org/1999/xlink" content-type="doi" xlink:type="simple">10.3897/mycokeys.122.163942.figure2</object-id><object-id xmlns:xlink="http://www.w3.org/1999/xlink" content-type="arpha" xlink:type="simple">472DF6FF-D50E-5B85-AE8F-1B9F0C35868C</object-id><label>Figure 2.</label><caption><p>Basidiomata of <italic><tp:taxon-name><tp:taxon-name-part taxon-name-part-type="genus" reg="Inocybe">Inocybe</tp:taxon-name-part> <tp:taxon-name-part taxon-name-part-type="species" reg="flavitomentosa">flavitomentosa</tp:taxon-name-part></tp:taxon-name></italic> (XZ395, holotype). Photos by Hai X. Ma. Scale bar: 10 mm.</p></caption><graphic xmlns:xlink="http://www.w3.org/1999/xlink" xlink:href="mycokeys-122-099-g002.jpg" position="float" orientation="portrait" xlink:type="simple" id="oo_1413070.jpg"><uri content-type="original_file" xlink:type="simple">https://binary.pensoft.net/fig/1413070</uri></graphic></fig></tp:treatment-sec><tp:treatment-sec sec-type="diagnosis" id="SECID0ERIBI"><title>Diagnosis.</title><p><italic><tp:taxon-name><tp:taxon-name-part taxon-name-part-type="genus" reg="Inocybe">Inocybe</tp:taxon-name-part> <tp:taxon-name-part taxon-name-part-type="species" reg="flavitomentosa">flavitomentosa</tp:taxon-name-part></tp:taxon-name></italic> is characterized by small to medium-sized basidiomata with yellowish white to pale yellow coloration, a subtomentose pileus surface, crowded lamellae, a slender entirely pruinose stipe, angular-nodulose basidiospores bearing faint apical knobs, and abundant lageniform to fusiform hymenial cystidia. While morphologically similar to <italic><tp:taxon-name><tp:taxon-name-part taxon-name-part-type="genus" reg="Inocybe">I.</tp:taxon-name-part> <tp:taxon-name-part taxon-name-part-type="species" reg="paludinelloides">paludinelloides</tp:taxon-name-part></tp:taxon-name></italic>, it differs from it by its smaller basidiospores with less pronounced knobs, smaller hymenial cystidia, and an ecology in tropical broad-leaved forests.</p><fig id="F3" position="float" orientation="portrait"><object-id xmlns:xlink="http://www.w3.org/1999/xlink" content-type="doi" xlink:type="simple">10.3897/mycokeys.122.163942.figure3</object-id><object-id xmlns:xlink="http://www.w3.org/1999/xlink" content-type="arpha" xlink:type="simple">4F15D6AC-91CA-568E-AD61-FC960ABB81DB</object-id><label>Figure 3.</label><caption><p>Microscopic features of <italic><tp:taxon-name><tp:taxon-name-part taxon-name-part-type="genus" reg="Inocybe">Inocybe</tp:taxon-name-part> <tp:taxon-name-part taxon-name-part-type="species" reg="flavitomentosa">flavitomentosa</tp:taxon-name-part></tp:taxon-name></italic> (XZ395, holotype). a, b. Basidiospores; c–h. Basidia; i<sup>1</sup>–i<sup>21</sup>. Pleurocystidia; j<sup>1</sup>–j<sup>2</sup>. Cheilocystidia and cheiloparacystidia; k. Pileipellis; l. Pileipellis upper layer hyphae; m. Pileipellis lower layer layer hyphae; n. Cross-section of lamellae; o. Stipileipellis hyphae; p. Stipe trama hyphae; q. Oily hyphae; r. Caulocystidia on stipe surface. Photos by X. Chen. Scale bars: 10 μm (a–r).</p></caption><graphic xmlns:xlink="http://www.w3.org/1999/xlink" xlink:href="mycokeys-122-099-g003.jpg" position="float" orientation="portrait" xlink:type="simple" id="oo_1413071.jpg"><uri content-type="original_file" xlink:type="simple">https://binary.pensoft.net/fig/1413071</uri></graphic></fig></tp:treatment-sec><tp:treatment-sec sec-type="description" id="SECID0E1LBI"><title>Description.</title><p><bold><italic>Basidiomata</italic></bold>: Small to medium-sized. <bold><italic>Pileus</italic></bold> 18–24 mm diam., hemispherical with decurved margin when young, becoming campanulate to parabolic, eventually broadly convex with a depressed to straight margin at maturity; surface dry, fibrillose to fibrillose-rimulose, finely subtomentose near margin; margin often splitting or strongly crenulate with age; coloration yellowish white (1A2) to pale yellow (2A2) or grayish white (2A1), darker toward the disc. <bold><italic>Lamellae</italic></bold> adnexed, crowded, alternating with 3–4 tiers of lamellulae, 0.8–1.5 mm wide; initially whitish yellow (1A2), maturing to pale yellow (2A3); edges entire to finely crenulate. <bold><italic>Stipe</italic></bold> 45–60 × 2.3–3.8 mm, central, solid, slightly swollen at apex and base; surface entirely white-pruinose (1A1), longitudinally striate, yellowish (2B3) to yellowish white (2A2). <bold><italic>Context</italic></bold> fleshy in pileus (0.5 mm thick at mid-radius, up to 2 mm under umbo), white (1A1); stipe context fibrous, yellowish white (2A2). Odor not recorded.</p><p><bold><italic>Basidiospores</italic></bold> [n=100/2/2] (6.3–)6.5–7.8(–8.1) × (4.3–)4.6–5.8(–6.0) μm, Q = (1.18–)1.20–1.65 (Q<sub>m</sub> = 1.39 ± 0.09), angular-nodulose with 8–11 low nodules, pale yellowish to yellowish brown in 5% KOH; apiculus indistinct; occasionally containing 1 circular to oblong oil droplet. <bold><italic>Basidia</italic></bold> 15–30 × 4–8 μm, clavate to narrowly clavate or subcylindrical, predominantly 4-spored (rarely 2- or 3-spored). <bold><italic>Pleurocystidia</italic></bold> (n = 40) 48–73 × 12–21 μm, lageniform to fusiform or sublageniform, occasionally cylindrical; apices crystalliferous, obtuse; walls thick (up to 2.5 μm), colorless to pale yellow; abundant. <bold><italic>Cheilocystidia</italic></bold> (n = 40) 38–60 × 12–18 μm, morphologically similar to pleurocystidia but predominantly fusiform; walls &lt;3 μm thick. <bold><italic>Cheiloparacystidia</italic></bold> 10–20 × 4–8 μm, clavate to elliptical, thin-walled. <bold><italic>Caulocystidia</italic></bold> (n=30) 35–74 × 7–14 μm, fusiform to lageniform or cylindrical, thick-walled (up to 3 μm), descending entire stipe. <bold><italic>Cauloparacystidia</italic></bold> 15–23 × 3–9 μm, clavate, thin-walled. <bold><italic>Hymenophoral trama</italic></bold> subregular, 40–75 μm thick; hyphae 3–12 μm wide, thin-walled. <bold><italic>Pileipellis</italic></bold> two-layered: upper layer (72–125 μm thick) of interwoven, rough, thin-walled hyphae (2–5 μm); lower layer of yellow to yellowish brown, subinflated hyphae (7–14 μm). <bold><italic>Stipitipellis</italic></bold> a cutis of pale-yellow cylindrical hyphae (2–5 μm). <bold><italic>Oleiferous hyphae</italic></bold> present in stipe trama (2–6 μm). Clamp connections ubiquitous.</p></tp:treatment-sec><tp:treatment-sec sec-type="habitat" id="SECID0EPPBI"><title>Habitat and distribution.</title><p>Gregarious in humus-rich soil under tropical rainforests; currently known only from the type locality in southeastern Xizang.</p></tp:treatment-sec><tp:treatment-sec sec-type="material" id="SECID0EUPBI"><title>Additional specimens examined.</title><p>China • Xizang Autonomous Region: Same locality as holotype, 21 July 2023, Hai-Xia Ma, <abbrev xmlns:xlink="http://www.w3.org/1999/xlink" xlink:title="Fungarium of the Institute of Tropical Bioscience and Biotechnology, Chinese Academy of Tropical Agricultural Sciences" id="ABBRID0E1PBI" xlink:type="simple">FCATAS</abbrev> 14838 (XZ395A). GenBank accession numbers: <abbrev xmlns:xlink="http://www.w3.org/1999/xlink" xlink:title="Internal transcribed spacer" id="ABBRID0E5PBI" xlink:type="simple">ITS</abbrev> (<ext-link xmlns:xlink="http://www.w3.org/1999/xlink" xlink:href="PV823516" ext-link-type="gen" xlink:type="simple">PV823516</ext-link>); <abbrev xmlns:xlink="http://www.w3.org/1999/xlink" xlink:title="nuclear large subunit ribosomal" id="ABBRID0EHQBI" xlink:type="simple">LSU</abbrev> (<ext-link xmlns:xlink="http://www.w3.org/1999/xlink" xlink:href="PV834863" ext-link-type="gen" xlink:type="simple">PV834863</ext-link>); <abbrev xmlns:xlink="http://www.w3.org/1999/xlink" xlink:title="second largest subunit of RNA polymerase II" id="ABBRID0EQQBI" xlink:type="simple">RPB2</abbrev> (<ext-link xmlns:xlink="http://www.w3.org/1999/xlink" xlink:href="PV847673" ext-link-type="gen" xlink:type="simple">PV847673</ext-link>).</p></tp:treatment-sec><tp:treatment-sec sec-type="remarks" id="SECID0EZQBI"><title>Remarks.</title><p><italic><tp:taxon-name><tp:taxon-name-part taxon-name-part-type="genus" reg="Inocybe">Inocybe</tp:taxon-name-part> <tp:taxon-name-part taxon-name-part-type="species" reg="flavitomentosa">flavitomentosa</tp:taxon-name-part></tp:taxon-name></italic> is a dull yellow species phylogenetically sister to the lineage comprising <italic><tp:taxon-name><tp:taxon-name-part taxon-name-part-type="genus" reg="Inocybe">I.</tp:taxon-name-part> <tp:taxon-name-part taxon-name-part-type="species" reg="paludinelloides">paludinelloides</tp:taxon-name-part></tp:taxon-name></italic> T. Bau &amp; Y.G. Fan and <italic><tp:taxon-name><tp:taxon-name-part taxon-name-part-type="genus" reg="Inocybe">I.</tp:taxon-name-part> <tp:taxon-name-part taxon-name-part-type="species" reg="spectabilis">spectabilis</tp:taxon-name-part></tp:taxon-name></italic> Y.G. Fan, L.W. Qin &amp; B. Wang. Although similar in yellow coloration, <italic><tp:taxon-name><tp:taxon-name-part taxon-name-part-type="genus" reg="Inocybe">I.</tp:taxon-name-part> <tp:taxon-name-part taxon-name-part-type="species" reg="paludinelloides">paludinelloides</tp:taxon-name-part></tp:taxon-name></italic> differs in having larger basidiospores, larger hymenial cystidia, and an ecological preference for mixed <italic>Pinus-Castanopsis</italic> forests in subtropical montane regions (<xref ref-type="bibr" rid="B7">Chen et al. 2024</xref>). In contrast, <italic><tp:taxon-name><tp:taxon-name-part taxon-name-part-type="genus" reg="Inocybe">I.</tp:taxon-name-part> <tp:taxon-name-part taxon-name-part-type="species" reg="spectabilis">spectabilis</tp:taxon-name-part></tp:taxon-name></italic> possesses larger, elongate basidiospores with more pronounced nodules, larger hymenial cystidia, pyriform cheilocystidia, and is associated with <italic><tp:taxon-name><tp:taxon-name-part taxon-name-part-type="genus" reg="Betula">Betula</tp:taxon-name-part></tp:taxon-name></italic> in northeastern China (<xref ref-type="bibr" rid="B7">Chen et al. 2024</xref>). Another yellow-tinged species, <italic><tp:taxon-name><tp:taxon-name-part taxon-name-part-type="genus" reg="Inocybe">I.</tp:taxon-name-part> <tp:taxon-name-part taxon-name-part-type="species" reg="danxiaensis">danxiaensis</tp:taxon-name-part></tp:taxon-name></italic>, is distinguished by a non-tomentose pileus, greenish-yellow stipe, fusiform hymenial cystidia that never form a neck, and rough epicutis hyphae (<xref ref-type="bibr" rid="B7">Chen et al. 2024</xref>). Finally, the Australian species <italic><tp:taxon-name><tp:taxon-name-part taxon-name-part-type="genus" reg="Inocybe">I.</tp:taxon-name-part> <tp:taxon-name-part taxon-name-part-type="species" reg="subangustifolia">subangustifolia</tp:taxon-name-part></tp:taxon-name></italic> Matheny, Bougher &amp; Halling, though dull yellow, has fusiform hymenial cystidia, occurs on sandy soils under <italic><tp:taxon-name><tp:taxon-name-part taxon-name-part-type="genus" reg="Eucalyptus">Eucalyptus</tp:taxon-name-part></tp:taxon-name></italic> or <italic><tp:taxon-name><tp:taxon-name-part taxon-name-part-type="genus" reg="Acacia">Acacia</tp:taxon-name-part></tp:taxon-name></italic>, and occupies a distinct phylogenetic position (<xref ref-type="bibr" rid="B38">Matheny and Bougher 2017</xref>).</p></tp:treatment-sec><ref-list><ref id="B7"><mixed-citation xmlns:xlink="http://www.w3.org/1999/xlink" xlink:type="simple"><person-group><name name-style="western"><surname>Chen</surname><given-names>X</given-names></name><name name-style="western"><surname>Yu</surname><given-names>WJ</given-names></name><name name-style="western"><surname>Bau</surname><given-names>T</given-names></name><name name-style="western"><surname>Matheny</surname><given-names>PB</given-names></name><name name-style="western"><surname>Horak</surname><given-names>E</given-names></name><name name-style="western"><surname>Liu</surname><given-names>Y</given-names></name><name name-style="western"><surname>Qin</surname><given-names>LW</given-names></name><name name-style="western"><surname>Tang</surname><given-names>LP</given-names></name><name name-style="western"><surname>Ge</surname><given-names>YP</given-names></name><name name-style="western"><surname>Liu</surname><given-names>TZ</given-names></name><name name-style="western"><surname>Fan</surname><given-names>YG</given-names></name></person-group> (<year>2024</year>) Contributions to the <italic><tp:taxon-name><tp:taxon-name-part taxon-name-part-type="genus">Inocybe</tp:taxon-name-part></tp:taxon-name><tp:taxon-name><tp:taxon-name-part taxon-name-part-type="genus"/><tp:taxon-name-part taxon-name-part-type="species">umbratica</tp:taxon-name-part></tp:taxon-name>–<tp:taxon-name><tp:taxon-name-part taxon-name-part-type="genus"/><tp:taxon-name-part taxon-name-part-type="species">paludinella</tp:taxon-name-part></tp:taxon-name></italic> (<tp:taxon-name><tp:taxon-name-part taxon-name-part-type="order">Agaricales</tp:taxon-name-part></tp:taxon-name>) group in China: Taxonomy, species diversity, and molecular phylogeny. Journal of Fungi 10(12): e893. <ext-link xlink:href="10.3390/jof10120893" ext-link-type="doi" xlink:type="simple">https://doi.org/10.3390/jof10120893</ext-link></mixed-citation></ref><ref id="B38"><mixed-citation xmlns:xlink="http://www.w3.org/1999/xlink" xlink:type="simple"><person-group><name name-style="western"><surname>Matheny</surname><given-names>PB</given-names></name><name name-style="western"><surname>Bougher</surname><given-names>NL</given-names></name></person-group> (<year>2017</year>) <source><tp:taxon-name><tp:taxon-name-part taxon-name-part-type="kingdom">Fungi</tp:taxon-name-part></tp:taxon-name> of Australia: <tp:taxon-name><tp:taxon-name-part taxon-name-part-type="family">Inocybaceae</tp:taxon-name-part></tp:taxon-name>. Australian Biological Resources Study.</source><publisher-name>CSIRO publishing</publisher-name>, <publisher-loc>Canberra</publisher-loc>, <size units="page">582 pp</size>.</mixed-citation></ref></ref-list></tp:taxon-treatment>
