# Supplementary material for: ﻿Three nodulose-spored Inocybe (Agaricales, Basidiomycota) species discovered from Motuo, Southwest China
Source: MycoKeys. 2025 Sep 11;122:99–121. doi: 10.3897/mycokeys.122.163942 (PMC12447083; doi:10.3897/mycokeys.122.163942)
Supplement: XML Treatment for Inocybe subchondrospora [file mycokeys.122.163942-treatment3.xml]

<!DOCTYPE tp:taxon-treatment
  PUBLIC "-//TaxonX//DTD Taxonomic Treatment Publishing DTD v0 20100105//EN" "tax-treatment-NSO.dtd">
<tp:taxon-treatment xmlns:tp="http://www.plazi.org/taxpub"><tp:treatment-meta><kwd-group><label>Taxon classification</label><kwd>
                <named-content content-type="kingdom">Fungi</named-content>
              </kwd><kwd>
                <named-content content-type="order">Agaricales</named-content>
              </kwd><kwd>
                <named-content content-type="family">Inocybaceae</named-content>
              </kwd></kwd-group><mixed-citation publication-type="journal"><person-group><name><surname>Zhu</surname><given-names>An-Hong</given-names></name><name><surname>Xu</surname><given-names>Yan-Ru</given-names></name><name><surname>Ma</surname><given-names>Hai-Xia</given-names></name><name><surname>Yu</surname><given-names>Wen-Jie</given-names></name></person-group><article-title>﻿Three nodulose-spored <italic><tp:taxon-name><tp:taxon-name-part taxon-name-part-type="genus" reg="Inocybe">Inocybe</tp:taxon-name-part></tp:taxon-name></italic> (<tp:taxon-name><tp:taxon-name-part taxon-name-part-type="order">Agaricales</tp:taxon-name-part></tp:taxon-name>, <tp:taxon-name><tp:taxon-name-part taxon-name-part-type="phylum">Basidiomycota</tp:taxon-name-part></tp:taxon-name>) species discovered from Motuo, Southwest China</article-title><source>MycoKeys</source><day>11</day><month>09</month><year>2025</year><volume>122</volume><fpage>99</fpage><lpage>121</lpage><pub-id pub-id-type="doi">10.3897/mycokeys.122.163942</pub-id></mixed-citation></tp:treatment-meta><tp:nomenclature><label>﻿</label><tp:taxon-name><object-id xmlns:xlink="http://www.w3.org/1999/xlink" content-type="arpha" xlink:type="simple">1DD21E82-34CC-561F-BFFD-AE1F8E466665</object-id>
              <tp:taxon-name-part taxon-name-part-type="genus" reg="Inocybe">Inocybe</tp:taxon-name-part>
              <tp:taxon-name-part taxon-name-part-type="species" reg="subchondrospora">subchondrospora</tp:taxon-name-part>
              <object-id xmlns:xlink="http://www.w3.org/1999/xlink" content-type="mycobank" xlink:type="simple">859834</object-id>
            </tp:taxon-name><tp:taxon-authority>A.H. Zhu, Hai X. Ma &amp; Y.P. Ge</tp:taxon-authority><tp:taxon-status xmlns:xlink="http://www.w3.org/1999/xlink" xlink:type="simple">sp. nov.</tp:taxon-status><xref ref-type="fig" rid="F6">Figs 6</xref><xref ref-type="fig" rid="F7">, 7</xref></tp:nomenclature><tp:treatment-sec sec-type="etymology" id="SECID0EZFCI"><title>Etymology.</title><p>Refers to the basidiospore morphology which is similar to <italic><tp:taxon-name><tp:taxon-name-part taxon-name-part-type="genus" reg="Inocybe">I.</tp:taxon-name-part> <tp:taxon-name-part taxon-name-part-type="species" reg="chondrospora">chondrospora</tp:taxon-name-part></tp:taxon-name></italic>.</p></tp:treatment-sec><tp:treatment-sec sec-type="Holotype" id="SECID0EKGCI"><title>Holotype.</title><p>China • Xizang Autonomous Region: Motuo County, Bangxin Town, along Motuo Highway, in sandy soil under conifer-broadleaf mixed forest, alt. 2,429 m, 13 June 2024, leg. Hai X. Ma &amp; A.H. Zhu, <abbrev xmlns:xlink="http://www.w3.org/1999/xlink" xlink:title="Fungarium of the Institute of Tropical Bioscience and Biotechnology, Chinese Academy of Tropical Agricultural Sciences" id="ABBRID0EQGCI" xlink:type="simple">FCATAS</abbrev> 12445 (XZ1230). GenBank accession numbers: <abbrev xmlns:xlink="http://www.w3.org/1999/xlink" xlink:title="Internal transcribed spacer" id="ABBRID0EUGCI" xlink:type="simple">ITS</abbrev> (<ext-link xmlns:xlink="http://www.w3.org/1999/xlink" xlink:href="PV827765" ext-link-type="gen" xlink:type="simple">PV827765</ext-link>); <abbrev xmlns:xlink="http://www.w3.org/1999/xlink" xlink:title="nuclear large subunit ribosomal" id="ABBRID0E4GCI" xlink:type="simple">LSU</abbrev> (<ext-link xmlns:xlink="http://www.w3.org/1999/xlink" xlink:href="PV833642" ext-link-type="gen" xlink:type="simple">PV833642</ext-link>); <abbrev xmlns:xlink="http://www.w3.org/1999/xlink" xlink:title="second largest subunit of RNA polymerase II" id="ABBRID0EGHCI" xlink:type="simple">RPB2</abbrev> (<ext-link xmlns:xlink="http://www.w3.org/1999/xlink" xlink:href="PV845800" ext-link-type="gen" xlink:type="simple">PV845800</ext-link>).</p><fig id="F6" position="float" orientation="portrait"><object-id xmlns:xlink="http://www.w3.org/1999/xlink" content-type="doi" xlink:type="simple">10.3897/mycokeys.122.163942.figure6</object-id><object-id xmlns:xlink="http://www.w3.org/1999/xlink" content-type="arpha" xlink:type="simple">D903C2FF-0EC3-55E7-98D0-124EFA83F4DC</object-id><label>Figure 6.</label><caption><p>Basidiomata of <italic><tp:taxon-name><tp:taxon-name-part taxon-name-part-type="genus" reg="Inocybe">Inocybe</tp:taxon-name-part> <tp:taxon-name-part taxon-name-part-type="species" reg="subchondrospora">subchondrospora</tp:taxon-name-part></tp:taxon-name></italic>. a, b. XZ1230 (holotype); c–e. NJ5283. Photos by Hai X. Ma and Y.P. Ge. Scale bars: 10 mm (a–e).</p></caption><graphic xmlns:xlink="http://www.w3.org/1999/xlink" xlink:href="mycokeys-122-099-g006.jpg" position="float" orientation="portrait" xlink:type="simple" id="oo_1413074.jpg"><uri content-type="original_file" xlink:type="simple">https://binary.pensoft.net/fig/1413074</uri></graphic></fig></tp:treatment-sec><tp:treatment-sec sec-type="diagnosis" id="SECID0EHICI"><title>Diagnosis.</title><p>Basidiomata small, Pileus brown to reddish brown; lamellae subcrowded; stipe cylindrical with a swollen base, brown to reddish brown, entirely pruinose. Basidiospores oblong-ellipsoid to phaseoliform, regular; hymenial cystidia broadly fusiform with a tapered base and usually forming a short pedicel, walls thickened, yellow, Caulocystidia descending to stipe base. Occurs in broad-leaved forests in tropical Xizang, China. Most similar to <italic><tp:taxon-name><tp:taxon-name-part taxon-name-part-type="genus" reg="Inocybe">I.</tp:taxon-name-part> <tp:taxon-name-part taxon-name-part-type="species" reg="chondrospora">chondrospora</tp:taxon-name-part></tp:taxon-name></italic>, but differs from it by an appressed-fibrillose to nearly glabrous pileus, smaller basidiospores, broader hymenial cystidia, and an ecology in subtropical evergreen forests.</p><fig id="F7" position="float" orientation="portrait"><object-id xmlns:xlink="http://www.w3.org/1999/xlink" content-type="doi" xlink:type="simple">10.3897/mycokeys.122.163942.figure7</object-id><object-id xmlns:xlink="http://www.w3.org/1999/xlink" content-type="arpha" xlink:type="simple">BD6A94DD-CA9A-5472-9398-FBC9E38D906B</object-id><label>Figure 7.</label><caption><p>Microscopic features of <italic><tp:taxon-name><tp:taxon-name-part taxon-name-part-type="genus" reg="Inocybe">Inocybe</tp:taxon-name-part> <tp:taxon-name-part taxon-name-part-type="species" reg="subchondrospora">subchondrospora</tp:taxon-name-part></tp:taxon-name></italic> (XZ1230, holotype). a, b. Basidiospores; c. Basidia; d–g. Cheilocystidia and cheiloparacystidia; h. Pleurocystidia i. Cross-section of lamellae; j. Hymenophoral trama hyphae; k. Caulocystidia on stipileipellis hyphae; l. Stipileipellis hyphae; m. Stipe trama hyphae; n. Pileipellis; o. Pleipellis hyphae; p. Stipe trama hyphae; q. Oily hyphae. Photos by Y.R. Xu. Scale bars: 10 μm (a–c, j, l–m, o–q); 20 μm (d–h); 50 μm (i, k, n).</p></caption><graphic xmlns:xlink="http://www.w3.org/1999/xlink" xlink:href="mycokeys-122-099-g007.jpg" position="float" orientation="portrait" xlink:type="simple" id="oo_1413075.jpg"><uri content-type="original_file" xlink:type="simple">https://binary.pensoft.net/fig/1413075</uri></graphic></fig></tp:treatment-sec><tp:treatment-sec sec-type="description" id="SECID0EPLCI"><title>Description.</title><p><bold><italic>Basidiomata</italic></bold> small-sized. <bold><italic>Pileus</italic></bold> 15–20 mm diam., initially hemispherical to subglobose, becoming convex to plano-convex with age, developing a low obtuse umbo at maturity; margin persistently incurved in young specimens, decurved in age; surface dry, matte, radially striate near margin; disc umber (7B6) to chestnut brown (6E4), gradually fading to yellowish brown (5A5–6A6) towards margin. <bold><italic>Lamellae</italic></bold> adnexed, close, with 3–4 tiers of lamellulae; lamellar face brownish yellow (5D6) when dry, developing sparse dark brown (5E4) maculations; edges fimbriate, concolorous with faces. <bold><italic>Stipe</italic></bold> 15–19 × 2–3 mm, eccentric, terete, solid; surface densely white-pruinose (1A1) at apex, becoming fibrillose-striate downwards; apex strong brown (6E7) with punctate protrusions, gradually transitioning to brown (6B6) at base. <bold><italic>Context</italic></bold> fleshy in pileus, 2–3 mm thick at dis, fibrillose in stipe; yellowish white overall, developing brownish tones near stipe base. Odor not distinctive.</p><p><bold><italic>Basidiospores</italic></bold> [100/2/2] (holotype) mostly ellipsoid to oblong-ellipsoid, (9.5)10.1–11.4–12.9(13.4) × (5.9)6.0–6.6–7.2(8.1) μm, Q = (1.3)1.5–1.7–1.9(2.0), Q<sub>m</sub> ± SD = 1.73 ± 0.134; less often phaseoliform, 9.5–10.9–11.9 × 5.9–6.5–8.1 μm; smooth, yellow-greenish in KOH, containing 1–2 yellowish refractive oil droplets. <bold><italic>Basidia</italic></bold> 14–18–22 × 6–7–9 μm (n=30), predominantly clavate to cylindrical, 4-sterigmate (occasionally 2-sterigmate); sterigmata 2–8 μm long; contents yellowish with granular inclusions. <bold><italic>Pleurocystidia</italic></bold> 41–49–59 × 17–21–27 μm (n=30), fusoid-ventricose with broad basal pedicels (3–5 μm wide), walls thickened apically (2–4 μm), yellow-green in KOH. <bold><italic>Cheilocystidia</italic></bold> 40–46–60 × 11–22–25 μm (n = 30), morphologically similar to pleurocystidia. <bold><italic>Cheiloparacystidia</italic></bold> 9–14–20 × 8–11–15 μm (n = 30), clavate, thin-walled, hyaline. <bold><italic>Hymenophoral trama</italic></bold> regular, 38–72 μm wide; hyphae cylindrical to inflated (7–30 μm diam.), thin-walled, yellowish. <bold><italic>Pileipellis</italic></bold> 48–130 μm thick, cutis-type; hyphae parallel, 7–24 μm diam., walls yellowish brown with encrusted pigments. <bold><italic>Stipe trama</italic></bold> composed of parallel, cylindrical hyphae 6–14 μm diam. Caulocystidia 38–42–47 × 14–17–20 μm (n = 30), fusoid, thick-walled (2–3 μm), concentrated at stipe apex. <bold><italic>Oleiferous hyphae</italic></bold> present in all tissues, 3–12 μm diam., bright yellow, irregularly contorted. <bold><italic>Clamp connections</italic></bold> abundant throughout all tissues.</p></tp:treatment-sec><tp:treatment-sec sec-type="habitat" id="SECID0ETOCI"><title>Habitat and distribution.</title><p>Gregarious in sandy soils of subalpine zone (2,400–2,500 m elev.); currently known only from the type locality in southeastern Xizang, also found in subtropical evergreen broad-leaved forests in Hubei province.</p></tp:treatment-sec><tp:treatment-sec sec-type="material" id="SECID0EYOCI"><title>Additional specimens examined.</title><p>China • Xizang Autonomous Region: Motuo County, Bangxin Town, along Motuo Highway, in sandy soil under conifer-broadleaf mixed forest, alt. 2,429 m, 13 June 2024, leg. Hai X. Ma &amp; A.H. Zhu, <abbrev xmlns:xlink="http://www.w3.org/1999/xlink" xlink:title="Fungarium of the Institute of Tropical Bioscience and Biotechnology, Chinese Academy of Tropical Agricultural Sciences" id="ABBRID0E5OCI" xlink:type="simple">FCATAS</abbrev> 14836 (XZ1230A); GenBank accession numbers: <abbrev xmlns:xlink="http://www.w3.org/1999/xlink" xlink:title="Internal transcribed spacer" id="ABBRID0ECPCI" xlink:type="simple">ITS</abbrev> (<ext-link xmlns:xlink="http://www.w3.org/1999/xlink" xlink:href="PV834866" ext-link-type="gen" xlink:type="simple">PV834866</ext-link>); <abbrev xmlns:xlink="http://www.w3.org/1999/xlink" xlink:title="nuclear large subunit ribosomal" id="ABBRID0ELPCI" xlink:type="simple">LSU</abbrev> (<ext-link xmlns:xlink="http://www.w3.org/1999/xlink" xlink:href="PV834864" ext-link-type="gen" xlink:type="simple">PV834864</ext-link>); <abbrev xmlns:xlink="http://www.w3.org/1999/xlink" xlink:title="second largest subunit of RNA polymerase II" id="ABBRID0EUPCI" xlink:type="simple">RPB2</abbrev> (<ext-link xmlns:xlink="http://www.w3.org/1999/xlink" xlink:href="PV847674" ext-link-type="gen" xlink:type="simple">PV847674</ext-link>) • Hubei Province: Yichang City, Wufeng Tujia Autonomous County, 17 June 2024, in subtropical evergreen forests dominated by fagaceous trees, Y.P. Ge, Q. Na, J.W. Guo, G.Y. Qiu &amp; L.J. Wang, NJ5283 (FCAS4254). GenBank accession numbers: <abbrev xmlns:xlink="http://www.w3.org/1999/xlink" xlink:title="Internal transcribed spacer" id="ABBRID0E4PCI" xlink:type="simple">ITS</abbrev> (<ext-link xmlns:xlink="http://www.w3.org/1999/xlink" xlink:href="PV834856" ext-link-type="gen" xlink:type="simple">PV834856</ext-link>); <abbrev xmlns:xlink="http://www.w3.org/1999/xlink" xlink:title="nuclear large subunit ribosomal" id="ABBRID0EGQCI" xlink:type="simple">LSU</abbrev> (<ext-link xmlns:xlink="http://www.w3.org/1999/xlink" xlink:href="PV834860" ext-link-type="gen" xlink:type="simple">PV834860</ext-link>).</p></tp:treatment-sec><tp:treatment-sec sec-type="remarks" id="SECID0EPQCI"><title>Remarks.</title><p><italic><tp:taxon-name><tp:taxon-name-part taxon-name-part-type="genus" reg="Inocybe">Inocybe</tp:taxon-name-part> <tp:taxon-name-part taxon-name-part-type="species" reg="subchondrospora">subchondrospora</tp:taxon-name-part></tp:taxon-name></italic> is distinguished by small, reddish-brown to cinnamon-brown basidiomata, a convex to plano-convex pileus, and pruinose stipes with a swollen but non-marginate base. Microscopically, it exhibits ellipsoid to elongate basidiospores with obtuse apices and broadly fusiform hymenial cystidia bearing small pedicels. Phylogenetically, <italic><tp:taxon-name><tp:taxon-name-part taxon-name-part-type="genus" reg="Inocybe">I.</tp:taxon-name-part> <tp:taxon-name-part taxon-name-part-type="species" reg="subchondrospora">subchondrospora</tp:taxon-name-part></tp:taxon-name></italic> forms a sister lineage to the north temperate taxon <italic><tp:taxon-name><tp:taxon-name-part taxon-name-part-type="genus" reg="Inocybe">I.</tp:taxon-name-part> <tp:taxon-name-part taxon-name-part-type="species" reg="chondrospora">chondrospora</tp:taxon-name-part></tp:taxon-name></italic> (syn. <italic><tp:taxon-name><tp:taxon-name-part taxon-name-part-type="genus" reg="Inocybe">I.</tp:taxon-name-part> <tp:taxon-name-part taxon-name-part-type="species" reg="immigrans">immigrans</tp:taxon-name-part></tp:taxon-name></italic> Malloch), with this clade itself sister to <italic><tp:taxon-name><tp:taxon-name-part taxon-name-part-type="genus" reg="Inocybe">I.</tp:taxon-name-part> <tp:taxon-name-part taxon-name-part-type="species" reg="kuberae">kuberae</tp:taxon-name-part></tp:taxon-name></italic> Bandini &amp; B. Oertel.</p><p><italic><tp:taxon-name><tp:taxon-name-part taxon-name-part-type="genus" reg="Inocybe">Inocybe</tp:taxon-name-part> <tp:taxon-name-part taxon-name-part-type="species" reg="chondrospora">chondrospora</tp:taxon-name-part></tp:taxon-name></italic> resembles the new species in basidiomata coloration and spore shape but differs in having a tomentose-scaly pileus, significantly larger basidiospores, larger hymenial cystidia (pleurocystidia: 38–80 × 11–28 µm), and an ecological preference for sandy soils associated with <tp:taxon-name><tp:taxon-name-part taxon-name-part-type="family">Betulaceae</tp:taxon-name-part></tp:taxon-name>, <tp:taxon-name><tp:taxon-name-part taxon-name-part-type="family">Orchidaceae</tp:taxon-name-part></tp:taxon-name>, <tp:taxon-name><tp:taxon-name-part taxon-name-part-type="family">Pinaceae</tp:taxon-name-part></tp:taxon-name>, and <tp:taxon-name><tp:taxon-name-part taxon-name-part-type="family">Salicaceae</tp:taxon-name-part></tp:taxon-name> (<xref ref-type="bibr" rid="B16">Dovana et al. 2023</xref>). In contrast, <italic><tp:taxon-name><tp:taxon-name-part taxon-name-part-type="genus" reg="Inocybe">I.</tp:taxon-name-part> <tp:taxon-name-part taxon-name-part-type="species" reg="kuberae">kuberae</tp:taxon-name-part></tp:taxon-name></italic> shares the dark brown pileus and pruinose stipe but diverges in nodulose spores (avg. 11.8 × 8.9 µm), ventricose (sub)lageniform hymenial cystidia, and occurrence on calcareous soils at subalpine elevations (<xref ref-type="bibr" rid="B6">Bandini et al. 2022</xref>).</p></tp:treatment-sec><ref-list><ref id="B16"><mixed-citation xmlns:xlink="http://www.w3.org/1999/xlink" xlink:type="simple"><person-group><name name-style="western"><surname>Dovana</surname><given-names>F</given-names></name><name name-style="western"><surname>Bandini</surname><given-names>D</given-names></name><name name-style="western"><surname>Eberhardt</surname><given-names>U</given-names></name><name name-style="western"><surname>Olariaga</surname><given-names>I</given-names></name><name name-style="western"><surname>Bizio</surname><given-names>E</given-names></name><name name-style="western"><surname>Ferisin</surname><given-names>G</given-names></name><name name-style="western"><surname>Esteve-Raventós</surname><given-names>F</given-names></name></person-group> (<year>2023</year>) Re-valuation of the taxonomic status of species within the <italic><tp:taxon-name><tp:taxon-name-part taxon-name-part-type="genus">Inocybe</tp:taxon-name-part> <tp:taxon-name-part taxon-name-part-type="species">similis</tp:taxon-name-part></tp:taxon-name></italic> complex. Journal of Fungi 9(6): e679. <ext-link xlink:href="10.3390/jof9060679" ext-link-type="doi" xlink:type="simple">https://doi.org/10.3390/jof9060679</ext-link></mixed-citation></ref><ref id="B6"><mixed-citation xmlns:xlink="http://www.w3.org/1999/xlink" xlink:type="simple"><person-group><name name-style="western"><surname>Bandini</surname><given-names>D</given-names></name><name name-style="western"><surname>Oertel</surname><given-names>B</given-names></name><name name-style="western"><surname>Eberhardt</surname><given-names>U</given-names></name></person-group> (<year>2022</year>) <article-title>Even more fibre-caps (3): Twenty-one new species of the family <tp:taxon-name><tp:taxon-name-part taxon-name-part-type="family">Inocybaceae</tp:taxon-name-part></tp:taxon-name>.</article-title><source>Mycologia Bavarica = Bavarian Journal of Mycology</source><volume>22</volume>: <fpage>31</fpage>–<lpage>138</lpage>.</mixed-citation></ref></ref-list></tp:taxon-treatment>
